# Supplementary material for: Preliminary Treatment by Exogenous 24-Epibrassinolide Influences Burning-Induced Electrical Signals and Following Photosynthetic Responses in Pea (Pisum sativum L.)
Source: Plants (Basel). 2024 Nov 23;13(23):3292. doi: 10.3390/plants13233292 (PMC11644061; doi:10.3390/plants13233292)
Supplement: Supplementary file 1 [file plants-13-03292-s001.zip]

Archive with 1 entries (1 files):
- plants-3311193-supplementary.pdf
